# Supplementary material for: Prognostic impact of lymph node characteristics after therapeutic neck dissection for classic N1 papillary thyroid cancer
Source: BJS Open. 2023 Nov 28;7(6):zrad124. doi: 10.1093/bjsopen/zrad124 (PMC10684262; doi:10.1093/bjsopen/zrad124)
Supplement: zrad124_Supplementary_Data [file zrad124_supplementary_data.zip]

Archive with 2 entries (2 files):
- zrad124_Supplementary_Data.docx
- Supplementary table 1.docx
